# Supplementary material for: miR156f integrates panicle architecture through genetic modulation of branch number and pedicel length pathways
Source: Rice (N Y). 2019 May 30;12:40. doi: 10.1186/s12284-019-0299-5 (PMC6542935; doi:10.1186/s12284-019-0299-5)
Supplement: Supplementary file 2 — Primer sequences used in this study. (XLSX 11 kb) [file 12284_2019_299_MOESM2_ESM.xlsx]

## Sheet: Sheet1
Primer sequences used in this study
name	sequence（5'-3'）	construct	usage
SPL7yeastF	acgcGTCGACGatggaaggaaacggctgcgg(SalI)	pPC86:SPL7	yeast one hybrid
SPL7yeastR	cgGAATTCtcagaccacgcgggcgccct(EcoRI)	pPC86:SPL7	yeast one hybrid
LAX1-P1F	CATCTATGTGCTTATACTCTCC		ChIP site1
LAX1-P1R	ATGTGCTGGGTTTGTTTC		ChIP site1
LAX1-P2F	ATGAGCACGAGAATTACAGAATC		ChIP site2
LAX1-P2R	TGGGAGAGTATAAGCACATAGATG		ChIP site2
LAX1-P3F	TGTCGGTGATTCGTCTTGTC		ChIP site3
LAX1-P3R	GGATGAGGCAGTGGTAGATTC		ChIP site3
SPL7Y2HF	atggaaggaaacggctgcgg	BD:SPL7	yeast two hybrid
SPL7Y2HR	gaccacgcgggcgccctcca	BD:SPL7	yeast two hybrid
LAX1Y2HF	atgcatgacccacgcggcttc	AD:LAX1	yeast two hybrid
LAX1Y2HR	ataagatccttgcgcaccaga	AD:LAX1	yeast two hybrid
LAX2Y2HF	atggtcccggctcggagcctg	AD:LAX2	yeast two hybrid
LAX2Y2HR	gggccttctgccatactgcaa	AD:LAX2	yeast two hybrid
LAX1P18F	GGCTCGAGctctcccatgcgattgtacgtacgcgcgcagt	p178:2(18+19);p178:(18+19)+(m18+m19)	yeast one hybrid
LAX1P19R	ggctcgaGCTAGCTGCGCGTACAAA	p178:2(18+19);p178:2(m18+19)	yeast one hybrid
18Fm3	GGCTCGAGctctcccatgcgattAaCagcgcgcagtat	p178:2(m18+19);p178:(18+19)+(m18+m19);p178:2(m18+m19)	yeast one hybrid
19RM3	ggctcgaGCTAGCTGCGCtCGAAAACACAAATGTGCTGG	p178:(18+19)+(m18+m19);p178:2(m18+m19)	yeast one hybrid
MFS1realF	CAGCTTCACCACCGCATG		qRT-PCR
MFS1realR	AAGGGTGGCTGATGTCGAG		qRT-PCR
LAX1realF	TCAGATGATGCAGCAAGC		qRT-PCR
LAX1realR	GACGAAGACACAGCAAGG		qRT-PCR
LAX2realF	AGGGAGGGAGCCATTCTTG		qRT-PCR
LAX2realR	GTCAGCAACCTTACTGTCACC		qRT-PCR
OsIDS1realF	TATTACAGTCCACCAGCCAATG		qRT-PCR
OsIDS1realR	AGGAAGCCAAGACAATGAGATG		qRT-PCR
MOC1realF	GGTGGAGGTGATGATAGATTG		qRT-PCR
MOC1realR	GCTGTGAGTGAATGTGAGG		qRT-PCR
RCN1realF	GTGACCTATAACTCCAACAAG		qRT-PCR
RCN1realR	GTATATCAGTAACAATCCAATGAAG		qRT-PCR
RCN2realF	CTTCACTGGATTGTTACTGATATTC		qRT-PCR
RCN2realR	TGTGGATGCCGATGTTTG		qRT-PCR
RCN3realF	GGAACACCTACATTGGATTG		qRT-PCR
RCN3realR	AGAGGATGGCACAACTAC		qRT-PCR
RCN4realF	TTCGTCCTCGTGCTGTTC		qRT-PCR
RCNrealR	GCGGGTGCTGAAGTAGTC		qRT-PCR
Ghd8realF	GAGTGCGTGTCGGAGTTC		qRT-PCR
Ghd8realR	TCGCCGTTGATGGTCTTC		qRT-PCR
OsRA2realF	gccctaccttacgcttcc		qRT-PCR
OsRA2realR	tctctgatcctgagttgg		qRT-PCR
SPL7realF	CAGGTGGCTGCTGCTGTGTAAC		qRT-PCR
SPL7realR	CGCACACGGACGGACCTATG		qRT-PCR
actinFreal	CAGCCACACTGTCCCCATCTA		qRT-PCR
actinRreal	AGCAAGGTCGAGACGAAGGA		qRT-PCR
